# Supplementary material for: Investigating the origin and authenticity of Victoria Cross medals using X-ray fluorescence spectrometry
Source: Sci Rep. 2020 Nov 19;10:19953. doi: 10.1038/s41598-020-76783-y (PMC7678865; doi:10.1038/s41598-020-76783-y)
Supplement: Supplementary file 1 — Supplementary Information 1. [file 41598_2020_76783_MOESM1_ESM.xlsx]

## Sheet: Sheet1
year	Label	Group
1940	Annand	Post-1914 VC
1855	Arthur	Pre-1914 VC
1880	Ashford	Pre-1914 VC
1892	Aylmer	Pre-1914 VC
1918	Bamford_or_Finch?	Post-1914 VC
1918	Bissett_Smith	Post-1914 VC
1916	Bradford_1	Post-1914 VC
1855	Cambridge	Pre-1914 VC
1857	Cambridge_dup	Other VC metals
1941	Campbell	Post-1914 VC
NA	Can_Ba1	Cannon
NA	Can_Ba2	Cannon
NA	Can_Ba3	Cannon
NA	Can_Ba4	Cannon
NA	Can_Ba5	Cannon
NA	Can_Ch	Cannon
NA	Can_Wo1	Cannon
NA	Can_Wo2	Cannon
NA	Can_Ze1	Cannon
NA	Can_Zu1	Cannon
1916	Carton_de_Wiart	Post-1914 VC
NA	Casting_tree	Other VC metals
1879	Chard	Pre-1914 VC
1859	Clogstoun	Pre-1914 VC
1917	Coffin	Post-1914 VC
1857	Colman	Pre-1914 VC
1870	Colman_dup	Other VC metals
NA	Copy	Other metal
1855	Davis	Pre-1914 VC
NA	dBlock_1	Other metal
NA	dBlock_1b	Other metal
NA	dBlock_2	Other metal
NA	dBlock_2b	Other metal
NA	dBlock_3b	Other metal
NA	dBlock_4b	Other metal
NA	dBlock_5b	Other metal
1914	Dease	Pre-1914 VC
1854	Dickson	Pre-1914 VC
1902	Digby-Jones	Pre-1914 VC
1918	Elliott_Cooper	Post-1914 VC
1919	Findlay	Post-1914 VC
1917	Gourley	Post-1914 VC
1857	Grant	Pre-1914 VC
1941	Gunn	Post-1914 VC
1879	H_Sartorius	Pre-1914 VC
1916	Hackett	Post-1914 VC
1900	Halliday?	Pre-1914 VC
1857	Harrison	Pre-1914 VC
NA	hBlock_1	Other metal
NA	hBlock_2	Other metal
NA	hBlock_3	Other metal
NA	hBlock_4	Other metal
NA	hBlock_5	Other metal
1917	Heaviside	Post-1914 VC
1854	Henry	Pre-1914 VC
1857	Hewett	Pre-1914 VC
1857	Hills-Johnes	Pre-1914 VC
1855	Hope	Pre-1914 VC
1855	Hughes	Pre-1914 VC
1857	Hughes	Pre-1914 VC
1945	Hunter?	Post-1914 VC
1857	hVC_1	Pre-1914 VC
1901	hVC_2	Pre-1914 VC
1915	hVC_3	Post-1914 VC
1857	hVC_4	Pre-1914 VC
1858	Innes	Pre-1914 VC
1917	Jarrett	Post-1914 VC
1914	Johnson	Pre-1914 VC
1918	Johnson	Post-1914 VC
1917	Lascelles	Post-1914 VC
1857	Laughnan	Pre-1914 VC
1879	Leach	Pre-1914 VC
2013	Leakey	Post-1914 VC
1858	Leitch	Pre-1914 VC
1857	Lennox	Pre-1914 VC
1857	Lumley	Pre-1914 VC
1857	McHale	Pre-1914 VC
1982	McKay	Post-1914 VC
1857	McManus	Pre-1914 VC
1916	Mellish	Post-1914 VC
NA	molVC	Other VC metals
1917	Molyneux	Post-1914 VC
1864	Murray	Pre-1914 VC
NA	NAM_Proof	Other VC metals
1854	Norman	Pre-1914 VC
1857	Norman	Pre-1914 VC
1899	Nurse	Pre-1914 VC
1879	O'Moore_Creagh	Pre-1914 VC
1901	Official_replica	Other VC metals
1857	Olpherts	Pre-1914 VC
1857	Perie	Pre-1914 VC
1857	Prendergast	Pre-1914 VC
1854	Prototype_VC	Other VC metals
1944	Queripel	Post-1914 VC
1874	R_Sartorius	Pre-1914 VC
1857	RA2_12	Pre-1914 VC
1857	RA2_19	Pre-1914 VC
1857	RA2_2	Pre-1914 VC
1857	RA2_20	Pre-1914 VC
1859	RA2_25	Pre-1914 VC
1859	RA2_26	Pre-1914 VC
1902	RA2_32	Pre-1914 VC
1915	RA2_34	Post-1914 VC
1916	RA2_35	Post-1914 VC
1916	RA2_37	Post-1914 VC
1917	RA2_38	Post-1914 VC
1857	RA2_4	Pre-1914 VC
1917	RA2_43	Post-1914 VC
1918	RA2_46	Post-1914 VC
1918	RA2_47	Post-1914 VC
1918	RA2_48	Post-1914 VC
1857	RA2_5	Pre-1914 VC
1857	RA2_9	Pre-1914 VC
NA	Rejected_VCs	Other VC metals
1914	Reynolds	Pre-1914 VC
1857	Rickard	Pre-1914 VC
1858	Robinson	Pre-1914 VC
1857	Ross	Pre-1914 VC
1879	Scheiss	Pre-1914 VC
1885	Smith	Pre-1914 VC
1918	Stone	Post-1914 VC
1917	Stuart	Post-1914 VC
1917	Sykes	Post-1914 VC
1857	Thomas	Pre-1914 VC
1857	Tombs	Pre-1914 VC
1858	Unknown	Pre-1914 VC
NA	uVC_1	Other VC metals
NA	uVC_2	Other VC metals
NA	uVC_3	Other VC metals
NA	uVC_4	Other VC metals
NA	uVC_5	Other VC metals
1942	Wakenshaw	Post-1914 VC
1917	Wallace	Post-1914 VC
1919	Waters	Post-1914 VC
1917	Wheeler	Post-1914 VC
1918	Young	Post-1914 VC
