# Supplementary material for: Investigating the origin and authenticity of Victoria Cross medals using X-ray fluorescence spectrometry
Source: Sci Rep. 2020 Nov 19;10:19953. doi: 10.1038/s41598-020-76783-y (PMC7678865; doi:10.1038/s41598-020-76783-y)
Supplement: Supplementary file 2 — Supplementary Information 2. [file 41598_2020_76783_MOESM2_ESM.xlsx]

## Sheet: pcaDists
	PCA based distances									GMM based distances
Item	1854	1855	1857	1858	1879	1916	1917	1918		1854	1855	1857	1858	1879	1916	1917	1918
Annand	13.5713	11.6032	12.9635	12.1998	12.7463	3.12646	3.92706	5.4479		0.55252	1.15942	0.737895	0.910823	0.619579	0.10585	0.107119	0.0947047
Arthur	0.0442125	1.06271	0.30075	0.461275	0.228344	4.11917	2.87186	2.23352		0.0164745	0.132373	0.00539699	0.0326403	0.0226061	0.616707	0.56081	0.593593
Ashford	0.395803	1.70405	0.821402	1.20735	0.689451	3.33116	2.19371	1.7611		0.0588936	0.325079	0.151449	0.206911	0.0618786	0.393626	0.264235	0.329129
Aylmer	1.10905	1.63172	0.30239	0.430687	0.321789	3.90082	2.59824	1.87869		0.0057166	0.127607	0.0345055	0.0571353	0.00306446	0.591094	0.476183	0.537244
Bamford or Finch?	4.23832	3.75177	4.11912	3.87411	3.93938	0.376966	0.234001	0.801528		0.626001	1.32759	0.871356	1.05009	0.669598	0.102835	0.0305845	0.0651779
Bissett Smith	2.37148	2.47587	2.20357	2.17491	2.03698	0.534508	0.112539	0.137328		0.523161	1.1807	0.747657	0.916084	0.56191	0.0829856	0.0143765	0.0493525
Bradford 1	8.44639	7.41947	7.97632	7.55141	7.77908	1.25968	1.37272	2.38653		0.281544	0.730324	0.41796	0.542082	0.329786	0.174046	0.127323	0.137765
Cambridge	1.2523	0.922428	0.823306	0.430376	0.906129	6.86776	5.3235	4.36828		0.19278	0.0998478	0.0939336	0.0424072	0.1737	1.32855	1.22524	1.28784
Cambridge dup	1.13753	2.53625	0.880186	1.32053	0.767377	2.74471	1.68044	1.15599		0.183959	0.587175	0.344969	0.42171	0.193426	0.273428	0.139393	0.203567
Campbell	1.03509	2.17471	0.705218	1.0563	0.61594	2.47074	1.46485	0.984025		0.0561493	0.36395	0.140284	0.220837	0.0740875	0.256554	0.188343	0.221773
Can Ba1	1.04094	1.806	0.48182	0.696068	0.479843	3.05925	1.82611	1.48		0.0108504	0.124495	0.0408539	0.0595151	0.00805069	0.615225	0.492125	0.556966
Can Ba2	0.985794	1.70435	0.423376	0.619827	0.431503	3.25212	1.96465	1.60461		0.0261702	0.150138	0.0691347	0.0850544	0.0189112	0.633793	0.488433	0.564256
Can Ba3	1.64992	1.82084	0.938379	0.938772	0.969019	2.72417	1.54287	1.47218		0.077541	0.175131	0.128848	0.128227	0.0632163	0.767353	0.580154	0.6767
Can Ba4	1.18416	1.47283	0.538393	0.582402	0.524007	2.90758	1.72916	1.24686		0.191051	0.348106	0.287191	0.289304	0.169881	0.820367	0.58203	0.702655
Can Ba5	1.28617	1.30201	0.364313	0.304916	0.428869	4.48738	3.07647	2.35694		0.0989796	0.0671694	0.0964818	0.0638897	0.0759618	1.02635	0.84176	0.940414
Can Ch	1.46872	0.760647	2.17164	1.79432	1.99028	3.00648	2.38428	2.02703		0.017	0.212759	0.0656019	0.114216	0.0295709	0.429261	0.344721	0.387778
Can Wo1	7.39885	5.11711	7.12798	6.21451	6.86472	1.84569	2.4313	2.43999		1.36957	2.28604	1.59769	1.88926	1.47233	0.226213	0.400435	0.29899
Can Wo2	6.65996	4.19646	5.53453	4.57628	5.42897	3.2697	3.24665	2.80295		0.306814	0.837495	0.47296	0.615596	0.347841	0.0662304	0.02259	0.0373698
Can Ze1	1.14833	1.51005	0.587683	0.653454	0.528597	2.17894	1.26875	0.768221		0.0601437	0.359238	0.126517	0.213043	0.0841163	0.244849	0.210837	0.227533
Can Zu1	0.762273	1.28137	0.292274	0.411066	0.261143	2.82377	1.69825	1.19408		0.00354013	0.164409	0.0408278	0.0778468	0.00827557	0.497145	0.401262	0.451636
Carton de Wiart	1.76028	2.03078	1.69994	1.72586	1.52798	1.0227	0.300854	0.134621		0.451467	1.07988	0.649689	0.818747	0.493798	0.0502223	0.000657461	0.0104398
Casting tree	5.61219	5.17597	5.42151	5.1999	5.13697	0.0886695	0.483325	0.681541		1.56139	2.54514	1.81318	2.12309	1.66804	0.291594	0.471921	0.366191
Chard	0.0494064	0.624574	0.465298	0.563059	0.439582	5.3466	3.94452	3.17078		0.00347412	0.146115	0.0267595	0.061022	0.00595175	0.533425	0.445927	0.493937
Clogstoun	1.11122	2.15618	0.799388	1.11872	0.695944	2.39933	1.39757	0.880517		0.139496	0.10233	0.143979	0.107797	0.122403	1.07046	0.875389	0.977334
Coffin	1.95574	2.57119	1.85954	2.01638	1.65997	0.831249	0.61283	0.110304		0.578407	1.26623	0.777095	0.974222	0.634216	0.00407991	0.0373749	0.00528817
Colman	0.0902402	0.966358	0.168306	0.392422	0.10197	4.08041	2.78483	2.08264		0.0058119	0.192512	0.0524893	0.0930178	0.0101268	0.450662	0.364136	0.41019
Colman dup	1.03062	2.55623	0.846235	1.33935	0.73764	3.09229	1.96411	1.37536		0.186072	0.558196	0.333193	0.408154	0.189028	0.355516	0.196258	0.273612
Copy	2.71127	2.02389	1.63509	1.29397	1.85537	7.47881	5.82183	5.39228		0.823366	0.524554	0.591867	0.560418	0.83532	1.98245	2.08458	2.04848
Davis	2.48832	2.0293	2.22621	1.53491	2.32033	9.04578	7.45976	6.3581		0.298823	0.153746	0.182959	0.101515	0.267569	1.62119	1.47951	1.56302
dBlock 1	9.32145	5.76224	8.96791	7.57423	8.75519	4.69643	5.20436	5.01736		0.822292	1.5795	1.02138	1.25349	0.901303	0.0435901	0.136294	0.0786291
dBlock 1b	8.26233	7.91386	8.02118	7.8405	7.68177	0.531772	1.30859	1.7532		2.23013	3.30725	2.47506	2.83473	2.36598	0.682647	0.972691	0.809785
dBlock 2	11.0293	9.86387	10.7266	10.2459	10.3467	1.5052	2.69359	3.22094		3.65241	5.00681	3.96457	4.41813	3.8216	1.50796	1.89956	1.6805
dBlock 2b	8.18117	7.83899	7.92189	7.74411	7.58754	0.503842	1.25927	1.70555		2.14574	3.20703	2.38829	2.74178	2.2791	0.635399	0.916239	0.758212
dBlock 3b	8.48177	8.06854	8.27217	8.06633	7.92349	0.603841	1.43172	1.87911		2.40783	3.51796	2.65815	3.03046	2.54876	0.783713	1.09202	0.91939
dBlock 4b	8.97431	8.24958	8.87744	8.55164	8.51905	0.780292	1.69599	2.24175		2.46656	3.5845	2.71746	3.09338	2.60976	0.820869	1.13596	0.959663
dBlock 5b	8.53234	8.03546	8.41432	8.17391	8.05873	0.638524	1.49196	1.97716		2.43707	3.55009	2.68672	3.06082	2.57905	0.8035	1.11622	0.941328
Dease	2.80402	1.74289	2.20506	1.7475	2.22798	2.55092	1.58115	1.81223		0.457295	0.421911	0.518151	0.450609	0.414831	1.50823	1.17988	1.34778
Dickson	2.87791	1.13696	3.25533	2.48869	3.26992	9.55442	8.14019	7.11263		0.391916	0.0472554	0.201259	0.12041	0.30874	1.66977	1.5526	1.62403
Digby-Jones	1.89715	1.57958	0.737657	0.557267	0.84245	5.74736	4.24335	3.31234		0.125547	0.0378811	0.0981437	0.0526385	0.099289	1.15239	0.97267	1.07043
Elliott Cooper	2.99997	3.10182	2.54533	2.5261	2.35864	0.524997	0.277237	0.065569		0.636572	1.35154	0.847274	1.05125	0.695806	0.00910552	0.0288841	0.0100291
Findlay	2.14117	2.57079	2.04271	2.13118	1.83628	0.674991	0.323265	0.0536043		0.646013	1.36609	0.856329	1.06234	0.704433	0.00946264	0.0326308	0.0115194
Gourley	6.88412	6.02294	6.57397	6.20205	6.38866	0.759911	1.19077	1.79711		0.196333	0.576787	0.322681	0.419381	0.231385	0.24498	0.18692	0.199368
Grant	2.55578	0.914292	2.63321	1.78638	2.58118	9.10643	7.5916	6.51408		0.314961	0.0376559	0.193928	0.109377	0.285688	1.64693	1.51468	1.59357
Gunn	2.2386	2.90158	2.07202	2.25094	1.88117	0.699298	0.279696	0.103887		0.30819	0.84121	0.460541	0.611326	0.353088	0.0383418	0.0266912	0.0261599
H Sartorius	0.261884	0.962972	0.024629	0.196436	0.039302	4.40871	3.01295	2.24098		0.00754504	0.134439	0.0379574	0.0613208	0.00373701	0.589516	0.472674	0.53508
Hackett	4.65642	4.82381	4.31359	4.32134	4.05957	0.197481	0.257885	0.302314		1.39204	2.35403	1.6522	1.94625	1.48739	0.21402	0.3425	0.259151
Halliday?	1.66506	0.317159	1.83538	1.21541	1.84858	6.97979	5.66504	4.85397		0.0721921	0.0134893	0.0192074	0.00131085	0.0614255	0.971879	0.877661	0.933033
Harrison	0.0448773	0.701056	0.149442	0.28754	0.100466	4.40382	3.0536	2.35705		0.00254004	0.152548	0.0369409	0.0673466	0.00247872	0.524249	0.428011	0.479817
hBlock 1	7.77947	7.0546	7.67091	7.34252	7.32638	0.52598	1.31243	1.65833		2.55849	3.73405	2.83749	3.22386	2.69871	0.828752	1.12738	0.958683
hBlock 2	8.18788	7.07624	8.03454	7.56262	7.69355	0.753725	1.60257	1.92661		2.5472	3.71339	2.82103	3.20603	2.68812	0.829954	1.13261	0.962018
hBlock 3	8.00216	7.47713	7.80025	7.55129	7.46106	0.489352	1.26169	1.65745		2.56594	3.75158	2.85186	3.23919	2.70568	0.823504	1.11549	0.949797
hBlock 4	7.56431	7.05195	7.33149	7.08749	7.00604	0.37947	1.07695	1.43954		2.32449	3.46681	2.60359	2.97408	2.4571	0.684067	0.951105	0.798732
hBlock 5	11.5212	10.4508	11.2155	10.772	10.8291	1.62043	2.84998	3.45622		3.82906	5.21625	4.15069	4.6146	4.00191	1.6163	2.01672	1.79251
Heaviside	3.98865	4.17515	3.81693	3.82351	3.56391	0.0973139	0.260348	0.193877		0.782064	1.49896	0.956492	1.18337	0.862747	0.0579489	0.205067	0.10428
Henry	0.0201772	0.789417	0.286097	0.465952	0.226898	4.73281	3.37888	2.66182		0.023538	0.11684	0.0091234	0.0402451	0.00927373	0.572027	0.504535	0.542953
Hewett	0.485533	0.976427	0.0224845	0.114314	0.0441083	4.78246	3.3201	2.53458		0.017289	0.0570898	0.00680597	0.0116915	0.0108483	0.743162	0.642277	0.698706
Hills-Johnes	0.34876	0.497667	0.0969411	0.0358208	0.0954191	4.98179	3.55211	2.75998		0.0380566	0.0378611	0.00369287	0.0030993	0.0330655	0.819277	0.737366	0.785287
Hope	2.34532	2.20901	3.02092	2.46263	2.93635	4.07708	3.17602	3.33471		0.227832	0.234828	0.255293	0.206253	0.197961	1.2107	0.959693	1.08983
Hughes	0.609507	2.24626	0.671608	0.967124	0.568639	2.6545	1.55875	1.23526		0.040647	0.278043	0.119702	0.152461	0.0403372	0.491574	0.351663	0.422616
Hughes	0.498195	2.02819	0.238452	0.599519	0.197222	3.93666	2.60228	1.93683		0.00995199	0.227496	0.065217	0.103051	0.0120727	0.460948	0.35842	0.41215
Hunter?	2.29195	3.21324	1.98342	2.26399	1.80948	1.00514	0.482193	0.241342		0.403109	1.00322	0.589663	0.752341	0.445848	0.0336453	0.00141233	0.0100449
hVC 1	0.646223	1.30253	0.0947839	0.249067	0.129347	4.76766	3.31015	2.59591		0.0750143	0.0635295	0.02099	0.0253238	0.0779111	0.836727	0.797415	0.824403
hVC 2	2.51349	1.66931	1.20836	0.829802	1.36306	6.85652	5.28893	4.31998		0.257358	0.0208949	0.15693	0.0819724	0.229491	1.52435	1.37792	1.46246
hVC 3	1.30458	1.83413	0.824391	0.955505	0.729449	1.929	1.08012	0.571776		0.112636	0.483079	0.231948	0.322728	0.13049	0.218541	0.127079	0.170399
hVC 4	0.53652	1.18179	0.0441697	0.195156	0.0690074	4.74022	3.28058	2.52834		0.043671	0.0391612	0.00514255	0.00490224	0.0406478	0.82408	0.750129	0.794036
Innes	1.13592	0.348874	0.942375	1.10609	0.992338	6.91322	5.40974	4.4228		0.142214	0.000489559	0.0660168	0.0762637	0.122566	1.2146	1.09702	1.16578
Jarrett	1.90707	2.49288	1.69896	1.84855	1.51968	0.934555	0.655856	0.119547		0.465682	1.10171	0.660252	0.835104	0.51171	0.0207709	0.00665786	0.00340693
Johnson	1.99766	3.07443	1.6573	1.99528	1.50631	1.39882	0.723125	0.470465		0.20001	0.654614	0.347201	0.463093	0.227659	0.133417	0.0582604	0.103293
Johnston	1.24213	2.02293	0.605889	0.834024	0.559573	3.17009	2.00963	1.32513		0.143026	0.390184	0.256465	0.291359	0.133616	0.571213	0.375503	0.473337
Lascelles	20.7334	17.8356	20.1973	19.0921	20.0362	8.3331	10.042	11.6284		0.442367	0.773375	0.606996	0.662604	0.463819	0.669833	0.51047	0.560838
Laughnan	0.299575	0.479465	0.114219	0.0610033	0.108824	5.11172	3.66718	2.87021		0.0427521	0.0358291	0.00490262	0.00290675	0.037622	0.834554	0.754876	0.801889
Leach	0.552684	1.6598	0.188209	0.518736	0.301232	4.05507	2.69588	2.02146		0.000661667	0.149344	0.0291045	0.0642943	0.0046929	0.516963	0.426632	0.475242
Leakey	5.74154	4.99946	4.80566	4.49384	4.62111	0.643574	0.784756	0.748327		0.680779	1.38954	0.875801	1.08758	0.752087	0.0192303	0.0775951	0.0376426
Leitch	0.473418	1.51785	0.143197	1.04939	0.121352	4.09779	2.73104	2.03308		0.00389731	0.161279	0.0407887	0.156156	0.00400749	0.516149	0.413546	0.468098
Lennox	0.493194	1.52474	0.140602	0.439053	0.119915	4.18473	2.79669	2.08354		0.00745035	0.147029	0.046198	0.0698333	0.00413463	0.564612	0.448111	0.509892
Lumley	0.328566	1.46937	0.143959	0.477739	0.115836	4.4059	2.99625	2.28557		0.00446414	0.177309	0.045852	0.0827266	0.00672199	0.478666	0.389285	0.437246
McHale	1.00578	0.537132	0.515849	0.193832	0.549071	6.24129	4.6887	3.81429		0.156126	0.00865326	0.0687386	0.026944	0.141348	1.2138	1.12356	1.17892
McKay	1.60914	2.5166	2.11685	2.36012	1.8769	1.28743	0.824645	0.657988		0.276704	0.771861	0.401544	0.549572	0.324001	0.0514373	0.0682461	0.0547026
McManus	0.597685	1.24006	0.0798002	0.228086	0.117577	4.89358	3.41183	2.69319		0.0555563	0.0722977	0.0127848	0.0240307	0.0586487	0.76965	0.728116	0.755803
Mellish	6.16074	5.78976	5.94756	5.75367	5.68254	0.212137	0.47399	0.953845		0.58956	1.16952	0.717389	0.907784	0.66775	0.132789	0.214478	0.153625
molVC	0.121695	0.911577	0.341892	0.531846	0.267719	3.74296	2.54261	2.00136		0.0227969	0.146471	0.0191645	0.0610171	0.0348493	0.532978	0.496797	0.51894
Molyneux	3.09383	3.24795	2.85189	2.84571	2.63139	0.312462	0.271807	0.0225038		0.838826	1.62889	1.06038	1.29397	0.9104	0.0335448	0.121624	0.0547421
Murray	0.532944	1.1681	0.0409865	0.195466	0.0562172	4.39331	2.99259	2.25019		0.0064719	0.0892686	0.00483918	0.025513	0.00630023	0.635745	0.554043	0.599953
NAM Proof	0.738639	0.315106	1.09376	0.81424	1.07322	6.76126	5.32914	4.39451		0.0743386	0.00992791	0.0252818	0.00233255	0.0601588	0.998826	0.889474	0.952518
Norman	0.274298	1.22546	0.626747	0.880167	0.493273	3.16975	2.07061	1.58028		0.0499884	0.20917	0.0865323	0.118656	0.0225031	0.493391	0.368213	0.432444
Norman	0.334751	1.30084	0.138069	0.405435	0.0931573	3.79836	2.50248	1.82969		0.019621	0.185387	0.053239	0.0903343	0.00843744	0.469141	0.373677	0.424107
Nurse	2.05951	1.23805	0.924055	0.55096	1.04507	5.8891	4.43762	3.56976		0.126147	0.00214262	0.0650882	0.021342	0.106423	1.17741	1.04336	1.11936
O'Moore Creagh	0.288276	0.852429	0.015957	0.137938	0.0380771	4.30732	2.91771	2.18505		0.0122424	0.126048	0.04168	0.0594518	0.00786888	0.626397	0.499869	0.567282
Official replica	3.51042	4.12091	3.26126	3.42811	3.02332	0.353014	0.249806	0.145918		1.09248	1.97079	1.33572	1.59892	1.17418	0.0987312	0.194804	0.133899
Olpherts	2.39467	0.997355	3.1701	2.39318	3.02869	8.95246	7.59186	6.64113		0.359853	0.0577953	0.225404	0.137009	0.334351	1.71896	1.60128	1.67293
Perie	0.336817	1.37624	0.149126	0.445976	0.10616	3.93823	2.61694	1.93928		0.00846731	0.205983	0.0607528	0.103139	0.0130576	0.435408	0.34673	0.393585
Prendergast	0.6863	1.24328	0.136125	0.253545	0.177497	4.55142	3.11923	2.51254		0.100828	0.0683029	0.0358396	0.0362006	0.104815	0.891605	0.861228	0.884129
Prototype VC	0.00845475	0.79813	0.3038	0.491226	0.237183	4.86054	3.48259	2.70954		0.0275976	0.173853	0.0497599	0.0849605	0.00662347	0.514081	0.406576	0.463768
Queripel	1.38771	2.29992	1.49841	1.75677	1.31317	1.28082	0.657309	0.403129		0.166617	0.595606	0.290443	0.407386	0.198763	0.117884	0.0741266	0.092037
R Sartorius	0.773379	1.22749	0.101694	0.194652	0.139556	4.52723	3.10433	2.34274		0.0117492	0.068407	0.00841592	0.0176683	0.00659247	0.706855	0.604782	0.661279
RA2 12	0.342176	1.1126	0.0456854	0.241736	0.0437714	4.34916	2.95649	2.27666		0.015924	0.0925929	0.00467475	0.0270968	0.0194247	0.636723	0.576452	0.611908
RA2 19	0.401045	0.76097	0.0520908	0.0830669	0.0675732	4.82769	3.40973	2.65814		0.0504922	0.116376	0.0218437	0.0473264	0.058626	0.66108	0.636423	0.654873
RA2 2	1.01134	1.15145	0.231229	0.181055	0.275681	5.18043	3.68442	2.84533		0.0942002	0.00394101	0.0401848	0.00829108	0.0791461	1.06958	0.951572	1.01894
RA2 20	0.277207	0.378144	0.428621	0.317299	0.391059	5.76425	4.32166	3.50373		0.0533539	0.108359	0.0204964	0.0428685	0.059003	0.689099	0.661419	0.68193
RA2 25	0.401837	0.914275	0.00557174	0.109196	0.0238356	4.58904	3.16155	2.41963		0.0126871	0.0713279	0.00189973	0.0161177	0.0105579	0.688092	0.604826	0.652132
RA2 26	0.706223	1.68447	0.173031	0.455879	0.197847	4.60658	3.16324	2.47579		0.0296799	0.121151	0.0119491	0.045645	0.0377719	0.602792	0.566641	0.590027
RA2 32	2.67764	1.46879	1.4925	0.972217	1.6408	7.2994	5.75508	4.72887		0.192674	0.00977396	0.115557	0.0524505	0.165164	1.37064	1.21763	1.30457
RA2 34	1.36722	1.56153	0.359688	0.363347	0.455921	5.36092	3.83542	3.01985		0.0563814	0.0189823	0.0131469	8.92621e-05	0.0469365	0.918176	0.821718	0.877581
RA2 35	5.45696	4.57476	5.35595	4.96246	5.09935	0.304974	0.536838	0.873053		1.45999	2.43741	1.72227	2.02275	1.55892	0.244094	0.381768	0.292651
RA2 37	2.52929	2.7151	2.16157	2.16902	1.98922	0.769585	0.214561	0.021324		0.576656	1.26749	0.784954	0.978406	0.6301	0.0219805	0.0133677	0.00356248
RA2 38	5.24009	4.7606	4.92357	4.69084	4.71197	0.119846	0.395039	0.682433		1.06993	1.96064	1.34678	1.59779	1.14294	0.107551	0.160342	0.109113
RA2 4	0.838782	0.738442	0.23648	0.0831001	0.24714	4.93952	3.51833	2.66908		0.0319418	0.0506487	0.0261275	0.0183282	0.019339	0.822365	0.691915	0.763296
RA2 43	2.66182	3.13559	2.33206	2.44713	2.13766	0.598981	0.432518	0.0438293		0.680443	1.41691	0.898542	1.10819	0.740019	0.0146911	0.0495026	0.0151562
RA2 46	2.30398	2.60239	2.06492	2.10965	1.87415	0.641752	0.286272	0.0358713		0.545989	1.22042	0.746424	0.936586	0.599393	0.00777594	0.0124896	0.00228186
RA2 47	4.54358	4.10483	4.24837	4.02503	3.99173	0.222765	0.438585	0.43963		1.37386	2.31254	1.61605	1.9092	1.47189	0.210618	0.368418	0.279841
RA2 48	2.64691	2.6767	2.33888	2.28577	2.14216	0.574111	0.324122	0.0639048		0.67194	1.39917	0.880113	1.09107	0.734084	0.00865571	0.0449131	0.0182813
RA2 5	0.450634	0.403089	0.15829	0.0191001	0.14856	4.78633	3.41801	2.63		0.0222302	0.0635518	0.000226083	0.0124343	0.0211293	0.719404	0.646918	0.689292
RA2 9	0.362118	1.34071	0.102022	0.378297	0.077201	4.1435	2.77477	2.07865		0.00247928	0.10554	0.0188596	0.0383995	0.00084555	0.609722	0.510117	0.564233
Rejected VCs	3.11831	2.87247	3.03706	2.87384	2.80624	0.297618	0.254393	0.142375		0.827738	1.58692	1.02214	1.25664	0.90506	0.0442324	0.145354	0.0843128
Reynolds	2.12597	0.642355	1.53527	0.897508	1.60179	6.38198	5.02525	4.1238		0.271143	0.0882212	0.227332	0.146341	0.232449	1.51261	1.28426	1.40771
Rickard	0.671641	0.703136	0.156477	0.0635014	0.177111	4.18169	2.79241	2.22562		0.0364345	0.0482755	0.0303841	0.0197943	0.0237006	0.841319	0.706521	0.779944
Robinson	0.440246	0.981294	0.0108937	0.504668	0.0326551	4.63765	3.20113	2.45018		0.0133604	0.0728689	0.00134058	0.0665149	0.0118268	0.684131	0.604454	0.649997
Ross	0.398382	1.5109	0.180502	0.506491	0.138582	3.96735	2.63213	1.95233		0.00992159	0.201396	0.0648698	0.103109	0.0120263	0.459092	0.357714	0.410926
Scheiss	0.272271	0.340505	0.229339	0.150492	0.272864	5.33677	3.91965	3.07653		0.0192584	0.0750372	0.000888617	0.0175714	0.0277811	0.690042	0.6203	0.661311
Smith	4.57482	2.09377	3.80038	2.78305	3.95383	10.5785	9.01752	7.84422		0.53666	0.142996	0.396679	0.26904	0.489603	2.14132	1.93973	2.0551
Stone	2.70711	3.27563	2.55858	2.7031	2.34046	0.464359	0.213842	0.0877529		0.47004	1.07862	0.629415	0.812472	0.529992	0.0104679	0.0544161	0.0260424
Stuart	2.07981	2.1784	1.85652	1.8253	1.70644	0.69669	0.352639	0.123542		0.434829	1.04699	0.640872	0.797962	0.470728	0.0778938	0.0188725	0.0359869
Sykes	16.415	13.8584	15.8401	14.8583	15.6773	5.50524	6.92071	8.19658		0.334903	0.655054	0.479354	0.540375	0.359794	0.555231	0.422811	0.464495
Thomas	0.743648	0.616849	0.276977	0.0989767	0.309101	5.86636	4.32548	3.45584		0.1025	0.0172545	0.0330885	0.0107534	0.0933528	1.03429	0.958702	1.00556
Tombs	0.6061	0.678877	0.155267	0.0632667	0.186571	5.53175	4.00782	3.1754		0.0735706	0.0237079	0.0175391	0.00477024	0.0664211	0.940617	0.865253	0.911207
Unknown	2.12401	1.29489	1.24067	1.284	1.41085	5.77128	4.26084	4.02089		0.286212	0.0855101	0.150875	0.179616	0.280767	1.38434	1.35338	1.38035
uVC 1	1.36301	2.164	1.23518	1.45954	1.0741	1.40832	0.729804	0.339669		0.273136	0.79041	0.43584	0.572029	0.305571	0.0789244	0.023115	0.0455773
uVC 2	1.63399	2.73461	1.37079	1.71254	1.21991	1.59562	0.870305	0.480754		0.259964	0.76785	0.419034	0.552851	0.291998	0.0826839	0.0268052	0.0494797
uVC 3	6.97044	6.41642	6.6362	6.37858	6.33472	0.27785	0.86769	1.13884		2.00128	3.08035	2.2696	2.61594	2.12375	0.508254	0.740726	0.606894
uVC 4	0.730273	1.33278	0.104503	0.248404	0.151454	4.71015	3.25597	2.54826		0.0673992	0.0501297	0.0134704	0.0162921	0.0680725	0.849927	0.798759	0.831659
uVC 5	2.08728	2.77148	1.92686	2.11253	1.73168	0.823737	0.391596	0.111638		0.469572	1.1028	0.653693	0.833475	0.520759	0.00645013	0.0110516	0.000805789
Wakenshaw	1.10836	2.79573	0.857095	1.41124	0.77051	3.51104	2.28423	1.69642		0.128293	0.437528	0.250929	0.309734	0.12743	0.413916	0.253215	0.332708
Wallace	9.08346	7.84324	8.72759	8.21989	8.55444	1.72594	2.38282	3.22929		0.210763	0.544996	0.339234	0.413677	0.237703	0.379438	0.279554	0.311412
Waters	1.96175	2.48031	1.75371	1.87832	1.56993	0.890252	0.42686	0.0966171		0.515564	1.17755	0.716843	0.900215	0.564404	0.0159856	0.00547772	0.00232703
Wheeler	2.32528	2.59074	2.14903	2.18091	1.98808	0.605174	0.261955	0.157512		0.505947	1.1511	0.729592	0.892543	0.542031	0.0976762	0.0304967	0.0497829
Young	3.08687	3.4863	2.87983	2.96488	2.66732	0.289286	0.0930405	0.0963744		0.399894	0.968563	0.55036	0.720013	0.45663	0.0230555	0.0526565	0.0338741
